# Supplementary material for: Needle Tract Seeding after Endoscopic Ultrasound Tissue Acquisition of Pancreatic Lesions: A Systematic Review and Meta-Analysis
Source: Diagnostics (Basel). 2022 Aug 31;12(9):2113. doi: 10.3390/diagnostics12092113 (PMC9498098; doi:10.3390/diagnostics12092113)
Supplement: Supplementary file 1 [file diagnostics-12-02113-s001.zip]

Archive with 1 entries (1 files):
- diagnostics-1888353-supplementary.pdf
